# Supplementary material for: General Public’s Knowledge of Diabetes and Physical Activity in Saudi Arabia over Time: The Need to Refresh Awareness Campaigns
Source: Healthcare (Basel). 2023 Jan 17;11(3):286. doi: 10.3390/healthcare11030286 (PMC9913913; doi:10.3390/healthcare11030286)
Supplement: Supplementary file 1 [file healthcare-11-00286-s001.zip]

Archive with 1 entries (1 files):
- healthcare-2171687-supplementary.pdf
